# Supplementary material for: Phytochemical Synthesis of Silver Nanoparticles and Their Antimicrobial Investigation on Cotton and Wool Textiles
Source: Materials (Basel). 2023 May 24;16(11):3924. doi: 10.3390/ma16113924 (PMC10253975; doi:10.3390/ma16113924)
Supplement: Supplementary file 1 [file materials-16-03924-s001.zip]

Archive with 1 entries (1 files):
- materials-2360696-supplementary.pdf
